# Supplementary material for: Modern Biodegradable Plastics—Processing and Properties Part II
Source: Materials (Basel). 2021 May 12;14(10):2523. doi: 10.3390/ma14102523 (PMC8152069; doi:10.3390/ma14102523)
Supplement: Supplementary file 1 [file materials-14-02523-s001.zip]

Archive with 1 entries (1 files):
- materials-1190870-supplementary.pdf
